# Supplementary material for: Design and Optimization of Spiro-Isatin-Thiazolidinone Hybrids with Promising Anticancer Activity
Source: Pharmaceuticals (Basel). 2025 Oct 7;18(10):1502. doi: 10.3390/ph18101502 (PMC12567349; doi:10.3390/ph18101502)
Supplement: Supplementary file 1 [file pharmaceuticals-18-01502-s001.zip]

Archive with 1 entries (1 files):
- pharmaceuticals-3889665-supplementary.pdf
